# Supplementary material for: TERT p Mutation and its Prognostic Value in Glioma Patients Under the 2021 WHO Classification: A Real‐World Study
Source: Cancer Med. 2025 Jan 13;14(2):e70533. doi: 10.1002/cam4.70533 (PMC11727134; doi:10.1002/cam4.70533)
Supplement: Supplementary file 1 — Data S1: [file CAM4-14-e70533-s001.zip]

Archive with 8 entries (7 files):
- cam470533-sup-0005-FigureS5.docx
- cam470533-sup-0006-FigureS6.pdf
- misc/
- misc/Supplementary Table 1.xlsx
- cam470533-sup-0001-FigureS1.docx
- cam470533-sup-0002-FigureS2.docx
- cam470533-sup-0003-FigureS3.docx
- cam470533-sup-0004-FigureS4.docx
