# Supplementary material for: TERT p Mutation and its Prognostic Value in Glioma Patients Under the 2021 WHO Classification: A Real‐World Study
Source: Cancer Med. 2025 Jan 13;14(2):e70533. doi: 10.1002/cam4.70533 (PMC11727134; doi:10.1002/cam4.70533)
Supplement: Supplementary file 1 — Data S1: [file CAM4-14-e70533-s001.zip › misc/Supplementary Table 1.xlsx]

## Sheet: Sheet1
Name	Sex	Age	BMI	Preop. KPS	Intracranial hypertension (1: yes; 0: no)	Neurologic impairment (1: yes; 0: no)	Epilepsy (1: yes; 0: no)	Extent of surgical resection	Ki67	IDH1	IDH2	chr1p	chr19q	CDKN2A	CDKN2B	TERT	EGFR	chr7p	chr7q	chr10p	chr10q	MYB	MYBL1	H3F3A	HIST1H3B	HIST1H3C	histological grade	WHO 5 classification	WHO5 grade	status (1:dead; 0: alive)	OS(d)
patient 1	M	65	27.6817	80	0	1	0	Total resection	0.03	WT	WT	NA	NA	NA	AMP	NA	NA	NA	NA	NA	NA	altered	NA	NA	NA	NA	2	Diffuse astrocytoma, MYB- or MYBL1-altered	1	0	2410
patient 2	M	47	22.1453	95	1	0	0	Total resection	0.05	WT	WT	NA	NA	NA	AMP	NA	NA	NA	NA	NA	AMP	altered	NA	NA	NA	NA	2	Diffuse astrocytoma, MYB- or MYBL1-altered	1	0	1691
patient 3	M	10	27.2189	95	0	0	1	Total resection	0.03	WT	WT	NA	NA	NA	NA	NA	NA	NA	NA	NA	NA	altered	NA	NA	NA	NA	2	Diffuse astrocytoma, MYB- or MYBL1-altered	1	0	1654
patient 4	M	55	21.2803	100	0	1	0	Total resection	0.04	WT	WT	DEL	NA	NA	AMP	NA	NA	NA	NA	NA	AMP	altered	altered	NA	NA	NA	2	Diffuse astrocytoma, MYB- or MYBL1-altered	1	0
patient 5	M	33	24.4898	95	0	0	1	Subtotal resection		WT	WT	NA	NA	NA	NA	NA	NA	NA	NA	NA	NA	altered	NA	NA	NA	NA	2	Diffuse astrocytoma, MYB- or MYBL1-altered	1	0	1388
patient 6	M	47	21.7181	95	0	0	0	Total resection	0.01	WT	WT	NA	DEL	AMP	NA	NA	NA	NA	NA	AMP	AMP	altered	NA	NA	NA	NA	2	Diffuse astrocytoma, MYB- or MYBL1-altered	1	0	454
patient 7	M	35	25.6612	100	1	0	0	Total resection	0.5	WT	WT	NA	NA	NA	p.A56T	NA	NA	NA	NA	NA	NA	altered	NA	p.R70H	NA	NA	3	Diffuse astrocytoma, MYB- or MYBL1-altered	1	0	403
patient 8	F	56	26.2917	60	0	1	0	Biopsy	0.15	WT	WT	NA	NA	DEL	DEL	NA	NA	NA	NA	NA	NA	altered	altered	NA	NA	NA	2	Diffuse astrocytoma, MYB- or MYBL1-altered	1	0	158
patient 9	M	58	19.0039	90	0	1	0	Total resection	0.01	WT	WT	NA	NA	NA	NA	NA	NA	NA	NA	NA	NA	NA	NA	NA	NA	NA	3	Diffuse pediatric-type high-grade glioma, H3-wildtype and IDH-wildtype	4	1	1019
patient 10	M	32	26.1619	80	0	1	0	Total resection	0.4	WT	WT	NA	NA	DEL	DEL	NA	NA	NA	NA	NA	NA	NA	altered	NA	NA	NA	3	Diffuse pediatric-type high-grade glioma, H3-wildtype and IDH-wildtype	4	0	3887
patient 11	F	61	21.2585	95	0	1	0	Total resection	0.3	WT	WT	NA	NA	AMP	AMP	NA	NA	NA	NA	AMP	AMP	NA	NA	NA	NA	NA	3	Diffuse pediatric-type high-grade glioma, H3-wildtype and IDH-wildtype	4	1	973
patient 12	M	53	21.3068	90	0	0	0	Total resection		WT	WT	NA	NA	NA	NA	NA	NA	NA	NA	NA	NA	NA	NA	NA	NA	NA	3	Diffuse pediatric-type high-grade glioma, H3-wildtype and IDH-wildtype	4	0	3350
patient 13	M	74	28.7347	70	1	1	0	Partial resection		WT	WT	NA	NA	NA	NA	NA	NA	NA	NA	NA	NA	altered	NA	NA	NA	NA	3	Diffuse pediatric-type high-grade glioma, H3-wildtype and IDH-wildtype	4	0
patient 14	M	43	25.4581	70	0	1	0	Biopsy	0.1	WT	WT	AMP	DEL	AMP	AMP	NA	NA	NA	NA	AMP	NA	NA	NA	NA	NA	NA	3	Diffuse pediatric-type high-grade glioma, H3-wildtype and IDH-wildtype	4	1	2258
patient 15	M	66	24.2215	80	1	1	0	Biopsy	0.15	WT	WT	NA	NA	NA	AMP	NA	p.R932H,p.V1097I	NA	NA	NA	NA	NA	NA	NA	NA	NA	3	Diffuse pediatric-type high-grade glioma, H3-wildtype and IDH-wildtype	4	1	908
patient 16	F	50	22.6409	80	0	1	0	Biopsy		WT	WT	DEL	DEL	DEL	NA	NA	NA	NA	NA	NA	NA	NA	NA	NA	NA	NA	2	Diffuse pediatric-type high-grade glioma, H3-wildtype and IDH-wildtype	4	1	1056
patient 17	F	32	23.833	80	1	0	0	Biopsy	0.05	WT	WT	NA	NA	DEL	DEL	NA	NA	NA	NA	NA	NA	NA	NA	NA	NA	NA	3	Diffuse pediatric-type high-grade glioma, H3-wildtype and IDH-wildtype	4	0
patient 18	F	43	27.2874	80	0	0	0	Total resection		WT	WT	NA	NA	NA	NA	NA	NA	NA	NA	NA	NA	NA	altered	NA	NA	NA	3	Diffuse pediatric-type high-grade glioma, H3-wildtype and IDH-wildtype	4	1	2514
patient 19	M	52	23.04	95	1	0	1	Subtotal resection	0.3	WT	WT	NA	DEL	NA	NA	NA	NA	NA	NA	NA	DEL	NA	NA	NA	NA	NA	3	Diffuse pediatric-type high-grade glioma, H3-wildtype and IDH-wildtype	4	0
patient 20	F	41	22.8928	100	1	1	0	Total resection	0.08	WT	WT	NA	DEL	DEL	DEL	NA	DEL	NA	NA	NA	NA	NA	NA	NA	NA	NA	3	Diffuse pediatric-type high-grade glioma, H3-wildtype and IDH-wildtype	4	0	1075
patient 21	M	59	23.7228	100	1	1	0	Total resection	0.3	WT	WT	NA	NA	DEL	DEL	NA	p.R108K	AMP	AMP	NA	NA	NA	NA	NA	NA	NA	4	Diffuse pediatric-type high-grade glioma, H3-wildtype and IDH-wildtype	4	1	209
patient 22	M	55	23.6244	100	0	0	1	Biopsy	0.02	WT	WT	NA	NA	NA	NA	NA	DEL	NA	NA	NA	NA	NA	NA	NA	NA	NA	2	Diffuse pediatric-type high-grade glioma, H3-wildtype and IDH-wildtype	4	0	370
patient 23	F	33	17.6254	80	0	0	1	Total resection	<1%	WT	WT	DEL	NA	NA	NA	NA	p.A289V,AMP	AMP	AMP	AMP	NA	NA	NA	NA	NA	NA	2	Ganglioglioma	1	0	3789
patient 24	M	69	22.5981	70	0	1	1	Total resection		WT	WT	NA	AMP	DEL	DEL	C228T	p.A289V	AMP	AMP	DEL	DEL	NA	NA	NA	NA	NA	3	Ganglioglioma	1	1	212
patient 25	M	22	19.0311	80	0	0	1	Total resection	<1%	WT	WT	NA	AMP	NA	NA	NA	AMP	AMP	AMP	AMP	AMP	altered	NA	NA	NA	NA	1	Ganglioglioma	1	0	3383
patient 26	M	13	16.5289	90	0	0	1	Total resection		WT	WT	NA	NA	NA	NA	NA	NA	NA	NA	NA	NA	NA	NA	NA	NA	NA	1	Ganglioglioma	1	0	3214
patient 27	M	70	23.6244	90	1	0	0	Partial resection	0.2	WT	WT	NA	NA	DEL	DEL	C228T	NA	AMP	AMP	DEL	DEL	NA	altered	NA	NA	NA	1	Ganglioglioma	1	1	595
patient 28	M	63	24.8016	100	0	0	0	Total resection	0.3	WT	WT	NA	AMP	DEL	DEL	C228T	p.G598V	AMP	AMP	DEL	DEL	NA	NA	NA	NA	NA	3	Ganglioglioma	1	1	353
patient 29	M	11	21.4573	100	0	0	1	Total resection	0.04	WT	WT	NA	DEL	DEL	DEL	C228T	p.R222C,p.A289V,AMP	AMP	AMP	DEL	NA	NA	altered	NA	NA	NA	2	Ganglioglioma	1	0	189
patient 30	F	28	21.8871	80	0	1	0	Total resection	<1%	WT	WT	NA	NA	NA	NA	NA	AMP	NA	NA	AMP	AMP	NA	NA	NA	NA	NA	2	Pleomorphic xanthoastrocytoma	2	0	2265
patient 31	M	41	26.8612	80	0	0	1	Total resection	0.02	WT	WT	NA	NA	DEL	DEL	NA	NA	NA	NA	NA	NA	NA	NA	NA	NA	NA	2	Pleomorphic xanthoastrocytoma	2	0
patient 32	F	33	23.4952	80	1	1	0	Total resection	0.25	WT	WT	NA	NA	NA	NA	C228T	AMP	AMP	NA	DEL	DEL	NA	altered	NA	NA	NA	3	Pleomorphic xanthoastrocytoma	3	1	326
patient 33	M	26	27.5482	80	0	0	1	Total resection		WT	WT	NA	NA	NA	NA	NA	NA	NA	NA	NA	NA	NA	NA	NA	NA	NA	2	Diffuse glioma, IDH-wildtype, WHO grade 2, NEC	2	0	2032
patient 34	F	56	33.3333	70	0	1	0	Partial resection		WT	WT	NA	NA	NA	AMP	NA	NA	NA	NA	NA	NA	NA	NA	NA	NA	NA	2	Diffuse glioma, IDH-wildtype, WHO grade 2, NEC	2	1	927
patient 35	M	13	18.4265	90	0	0	1	Total resection	0.03	WT	WT	NA	NA	NA	NA	NA	NA	NA	NA	NA	NA	NA	NA	NA	NA	NA	2	Diffuse glioma, IDH-wildtype, WHO grade 2, NEC	2	0	1808
patient 36	M	26	30.1205	95	0	0	1	Total resection	0.01	WT	WT	NA	NA	NA	NA	NA	NA	NA	NA	NA	NA	NA	NA	NA	NA	NA	2	Diffuse glioma, IDH-wildtype, WHO grade 2, NEC	2	0
patient 37	M	43	30.0712	100	0	1	1	Total resection	0.02	WT	WT	NA	NA	NA	NA	NA	NA	NA	NA	NA	NA	NA	NA	NA	NA	NA	2	Diffuse glioma, IDH-wildtype, WHO grade 2, NEC	2	1	289
patient 38	M	45	20.4152	70	0	1	0	Total resection	0.8	WT	WT	NA	NA	DEL	DEL	NA	AMP	AMP	NA	AMP	AMP	altered	NA	p.K28M	NA	NA	3	Diffuse midline glioma, H3 K27-altered	4	1	1214
